# Supplementary material for: In Silico Polymerisation and Characterisation of Auxetic Liquid Crystalline Elastomers Using Atomistic Molecular Dynamics Simulations
Source: Polymers (Basel). 2025 Nov 12;17(22):3011. doi: 10.3390/polym17223011 (PMC12656258; doi:10.3390/polym17223011)
Supplement: Supplementary file 1 [file polymers-17-03011-s001.zip]

Archive with 1 entries (1 files):
- polymers-3903682-supplementary.pdf
